# Supplementary material for: Effects of imidazoline agents in a rat conditioned place preference model of addiction
Source: Naunyn Schmiedebergs Arch Pharmacol. 2022 Jan 8;395(3):365–76. doi: 10.1007/s00210-021-02194-z (PMC8816376; doi:10.1007/s00210-021-02194-z)
Supplement: Supplementary file 1 — Supplementary file1 (XLSX 34 KB) [file 210_2021_2194_MOESM1_ESM.xlsx]

## Sheet: CPP
	ARTICLE TITLE: Involvement of imidazoline agents in rats model: behavior and condition processes / JOURNAL NAME: Naunyn-Schmiedeberg's Archives of Pharmacology / AUTHOR NAMES: Șorodoc V1^, Rusu-Zota G2*^, Nechita P3^, Moraru C3^, Manole OM4^ / AFFILIATION : 1 University of Medicine and Pharmacy, “Grigore T. Popa” 700115 Iasi, Romania, Department of Internal Medicine (Toxicology) 2 University of M…
Group 1 (saline)	Time spent in each compartment off the CPP apparatus						Change in preference score (s)
Preconditioning (day 1)	Rat	Black (s)	White (s)	Grey (s)					Group 1 (saline)	Group 2 (TR)	Group 3 (IDZ+TR)	Group 4 (EFR+TR)	Group 5 (AG+TR)
	1	861	0	39					0	130	80	26	31
	2	434	67	399					-67	290	213	219	7
	3	879	10	11					1	161	117	118	22
	4	848	25	27					39	76	64	92	79
	5	802	64	34					-40	289	263	67	11
	6	181	62	657					-46	175	161	136	41
	7	857	34	9					1	125	137	176	0
	8	859	0	41					92	54	23	123	-8
	Sum	5721	262	1217				Sum	-20	1300	1058	957	183
								Mean	-2.5	162.5	132.25	119.625	22.875
	Rat	Black (s)	White (s)	Grey (s)				SEM	17.999	31.0915	28.0374	21.395	9.83332
Postconditioning (day 10)	1	876	0	24
	2	845	0	55
	3	843	11	46
	4	632	64	204
	5	854	24	22
	6	532	16	352
	7	691	35	174
	8	681	92	127
	Sum	5954	242	1004
Group 2 (TR)	Time spent in each compartment off the CPP apparatus
Preconditioning (day 1)	Rat	Black (s)	White (s)	Grey (s)
	1	871	0	29
	2	841	0	59
	3	840	9	51
	4	628	58	214
	5	846	17	37
	6	525	12	363
	7	684	33	183
	8	678	88	134
	Sum	5913	217	1070
	Rat	Black (s)	White (s)	Grey (s)
Postconditioning (day 10)	1	490	130	280
	2	388	290	222
	3	555	170	175
	4	534	134	232
	5	479	306	115
	6	659	187	54
	7	530	158	212
	8	553	142	205
	Sum	4188	1517	1495
Group 3 (IDZ+TR)	Time spent in each compartment off the CPP apparatus
Preconditioning (day 1)	Rat	Black (s)	White (s)	Grey (s)
	1	830	33	37
	2	658	39	203
	3	563	24	313
	4	754	45	101
	5	745	23	132
	6	847	0	53
	7	887	0	13
	8	438	105	357
	Sum	5722	269	1209
	Rat	Black (s)	White (s)	Grey (s)
Postconditioning (day 10)	1	507	113	280
	2	426	252	222
	3	584	141	175
	4	559	109	232
	5	499	286	115
	6	685	161	54
	7	551	137	212
	8	567	128	205
	Sum	4378	1327	1495
Group 4 (TR+EFR)	Time spent in each compartment off the CPP apparatus
Preconditioning (day 1)	Rat	Black (s)	White (s)	Grey (s)
	1	831	28	41
	2	660	34	206
	3	566	19	315
	4	756	40	104
	5	747	17	136
	6	847	0	53
	7	887	0	13
	8	440	100	360
	Sum	5734	238	1228
	Rat	Black (s)	White (s)	Grey (s)
Postconditioning (day 10)	1	683	54	163
	2	200	253	447
	3	589	137	174
	4	275	132	493
	5	586	84	230
	6	391	136	373
	7	545	176	179
	8	341	223	336
	Sum	3610	1195	2395
Group 5 (AG+TR)	Time spent in each compartment off the CPP apparatus
Preconditioning (day 1)	Rat	Black (s)	White (s)	Grey (s)
	1	830	33	37
	2	658	39	203
	3	563	24	313
	4	754	45	101
	5	745	23	132
	6	847	0	53
	7	887	0	13
	8	438	105	357
	Sum	5722	269	1209
Postconditioning (day 10)	Rat	Black (s)	White (s)	Grey (s)
	1	818	64	18
	2	792	46	62
	3	788	46	66
	4	610	124	166
	5	784	34	82
	6	769	41	90
	7	883	0	17
	8	557	97	246
	Sum	6001	452	747

## Sheet: Fig 2 and Fig 3
Change in preference score (s)	Group 1	Group 2	Group 3	Group 4	Group 5			Group 1	Group 2	Group 3	Group 4	Group 5
	0	130	80	26	31		Mean	-2.5	162.5	132.25	119.625	22.875
	-67	290	213	219	7		SEM	17.999	31.0915	28.0374	21.395	9.83332
	1	161	117	118	22
	39	76	64	92	79
	-40	289	263	67	11								Fig. 2
	-46	175	161	136	41
	1	125	137	176	0
	92	54	23	123	-8
Mean	-2.5	162.5	132.25	119.625	22.875
SEM	17.999	31.0915	28.0374	21.395	9.83332
Descriptive statistics
Group 1		Group 2		Group 3		Group 4		Group 5
Mean	-2.5	Mean	162.5	Mean	132.25	Mean	119.625	Mean	22.875
Standard Error	17.999	Standard Error	31.0915	Standard Error	28.0374	Standard Error	21.395	Standard Error	9.83332
Median	0.5	Median	145.5	Median	127	Median	120.5	Median	16.5
Mode	1	Mode	#N/A	Mode	#N/A	Mode	#N/A	Mode	#N/A
Standard Deviation	50.9089	Standard Deviation	87.9399	Standard Deviation	79.3019	Standard Deviation	60.5143	Standard Deviation	27.8128
Sample Variance	2591.71	Sample Variance	7733.43	Sample Variance	6288.79	Sample Variance	3661.98	Sample Variance	773.554
Kurtosis	0.48924	Kurtosis	-0.783684	Kurtosis	-0.50365	Kurtosis	0.0289278	Kurtosis	1.57503
Skewness	0.73929	Skewness	0.584623	Skewness	0.388653	Skewness	0.15253	Skewness	1.20589				Fig.3
Range	159	Range	236	Range	240	Range	193	Range	87
Minimum	-67	Minimum	54	Minimum	23	Minimum	26	Minimum	-8
Maximum	92	Maximum	290	Maximum	263	Maximum	219	Maximum	79
Sum	-20	Sum	1300	Sum	1058	Sum	957	Sum	183
Count	8	Count	8	Count	8	Count	8	Count	8
Largest(1)	92	Largest(1)	290	Largest(1)	263	Largest(1)	219	Largest(1)	79
Smallest(1)	-67	Smallest(1)	54	Smallest(1)	23	Smallest(1)	26	Smallest(1)	-8
Confidence Level(95,0%)	42.5609	Confidence Level(95,0%)	73.5196	Confidence Level(95,0%)	66.298	Confidence Level(95,0%)	50.5912	Confidence Level(95,0%)	23.2521
